# Supplementary material for: Metabolic Bone Disease in Captive Flying Foxes: A Comprehensive Survey Across Zoological Parks
Source: Vet Sci. 2025 Mar 13;12(3):271. doi: 10.3390/vetsci12030271 (PMC11946488; doi:10.3390/vetsci12030271)
Supplement: Supplementary file 1 [file vetsci-12-00271-s001.zip]

Archive with 1 entries (1 files):
- vetsci-3478777-supplementary.pdf
